# Supplementary material for: ﻿Diplaziumclivicolum (Polypodiales, Athyriaceae), a new fern species from southern Yunnan, China
Source: PhytoKeys. 2025 Aug 11;261:125–34. doi: 10.3897/phytokeys.261.149078 (PMC12361920; doi:10.3897/phytokeys.261.149078)
Supplement: XML Treatment for Diplazium clivicolum [file phytokeys.261.149078-treatment1.xml]

<!DOCTYPE tp:taxon-treatment
  PUBLIC "-//TaxonX//DTD Taxonomic Treatment Publishing DTD v0 20100105//EN" "tax-treatment-NSO.dtd">
<tp:taxon-treatment xmlns:tp="http://www.plazi.org/taxpub"><tp:treatment-meta><kwd-group><label>Taxon classification</label><kwd>
                <named-content content-type="kingdom">Plantae</named-content>
              </kwd><kwd>
                <named-content content-type="order">Polypodiales</named-content>
              </kwd><kwd>
                <named-content content-type="family">Athyriaceae</named-content>
              </kwd></kwd-group><mixed-citation publication-type="journal"><person-group><name><surname>Wei</surname><given-names>Hong-Jin</given-names></name><name><surname>Zuo</surname><given-names>Zheng-Yu</given-names></name></person-group><article-title>﻿<italic><tp:taxon-name><tp:taxon-name-part taxon-name-part-type="genus" reg="Diplazium">Diplazium</tp:taxon-name-part><tp:taxon-name-part taxon-name-part-type="species" reg="clivicolum">clivicolum</tp:taxon-name-part></tp:taxon-name></italic> (<tp:taxon-name><tp:taxon-name-part taxon-name-part-type="order">Polypodiales</tp:taxon-name-part></tp:taxon-name>, <tp:taxon-name><tp:taxon-name-part taxon-name-part-type="family">Athyriaceae</tp:taxon-name-part></tp:taxon-name>), a new fern species from southern Yunnan, China</article-title><source>PhytoKeys</source><day>11</day><month>08</month><year>2025</year><volume>261</volume><fpage>125</fpage><lpage>134</lpage><pub-id pub-id-type="doi">10.3897/phytokeys.261.149078</pub-id></mixed-citation></tp:treatment-meta><tp:nomenclature><label>﻿</label><tp:taxon-name>
              <object-id xmlns:xlink="http://www.w3.org/1999/xlink" content-type="arpha" xlink:type="simple">65BAAB5E-D9F1-5F3A-A1ED-8D2387BB82F5</object-id>
              <tp:taxon-name-part taxon-name-part-type="genus" reg="Diplazium">Diplazium</tp:taxon-name-part>
              <tp:taxon-name-part taxon-name-part-type="species" reg="clivicolum">clivicolum</tp:taxon-name-part>
              <object-id xmlns:xlink="http://www.w3.org/1999/xlink" content-type="ipni" xlink:type="simple">urn:lsid:ipni.org:names:77367033-1</object-id>
            </tp:taxon-name><tp:taxon-authority>H.J.Wei &amp; Z.Y.Zuo</tp:taxon-authority><tp:taxon-status xmlns:xlink="http://www.w3.org/1999/xlink" xlink:type="simple">sp. nov.</tp:taxon-status><xref ref-type="fig" rid="F3">Figs 3</xref><xref ref-type="fig" rid="F4">, 4</xref></tp:nomenclature><tp:treatment-sec sec-type="material" id="SECID0EVBAE"><title>Type.</title><p>China • Yunnan: Mengla County, Yaoqu Yao Ethnic Town, Sharen Village, on slope in evergreen broad-leaved forest, <named-content xmlns:xlink="http://www.w3.org/1999/xlink" content-type="dwc:verbatimCoordinates" xlink:type="simple"><named-content content-type="geo-json" specific-use="{&#34;type&#34;:&#34;Point&#34;,&#34;coordinates&#34;:[101.583333,21.800000]}" id="NCID0E5BAE" xlink:type="simple">21°48'N, 101°35'E</named-content></named-content>, elev. 930 m, 31 July 2024, <italic>She-Lang Jin &amp; Zheng-Yu Zuo JSL9679</italic> (holotype: CSH0197777!; isotypes: CSH!, IBK!, KUN!, PE!).</p></tp:treatment-sec><tp:treatment-sec sec-type="diagnosis" id="SECID0EFCAE"><title>Diagnosis.</title><p><italic><tp:taxon-name><tp:taxon-name-part taxon-name-part-type="genus" reg="Diplazium">Diplazium</tp:taxon-name-part><tp:taxon-name-part taxon-name-part-type="species" reg="clivicolum">clivicolum</tp:taxon-name-part></tp:taxon-name></italic> morphologically resembles <italic><tp:taxon-name><tp:taxon-name-part taxon-name-part-type="genus" reg="Diplazium">D.</tp:taxon-name-part><tp:taxon-name-part taxon-name-part-type="species" reg="incomptum">incomptum</tp:taxon-name-part></tp:taxon-name></italic> in terms of rhizome type, lamina division, serration of lobe edge, venation pattern and sori position and shape, but differs by having broader lamina, contracted lamina apex, asymmetric pinna base, oblong-obovate and sometimes imbricate lobes and longer sori.</p></tp:treatment-sec><tp:treatment-sec sec-type="description" id="SECID0EBDAE"><title>Description.</title><p><bold><italic>Plants</italic></bold> evergreen, medium-sized. <bold><italic>Rhizome</italic></bold> ascending to erect, with dense, black-brown, stiff, fleshy, long, thick roots, apex densely scaly; <bold><italic>scales</italic></bold> brown or dark brown, lanceolate, seldom broadly lanceolate, 5–8 × 1–2 mm, membranous, margins slightly denticulate or nearly entire, with narrow, fragmented black edges. <bold><italic>Fronds</italic></bold> caespitose, 86–106 cm; <bold><italic>stipe</italic></bold> (37–)43–53 cm, 3.5–6 mm in diam. at base, 2–3 mm in diam. near middle, base black-brown, densely covered with scales similar to those on rhizome, above base stramineous, sparsely covered with adpressed, lanceolate scales, upwards stramineous, subglabrous, shallowly grooved adaxially; <bold><italic>lamina</italic></bold> pinnate-pinnatipartite or pinnate-pinnatisect near base, ovate, 45–54 × 38–51 cm, apex somewhat abruptly narrowed and elongated acute; <bold><italic>pinnae</italic></bold> 9–10 pairs, lower pairs 16–26 × 3–4.3 cm, broadest at middle or below, slightly narrowed towards base, alternate or subopposite, ascending, lanceolate, stalked, pinnatilobate to pinnatifid, base asymmetrical with basal adaxial and abaxial lobes alternate, apex long acuminate; <bold><italic>basal pair of pinnae</italic></bold> slightly shortened, pinnatipartite, 16–20 cm, with stalk 4–11 mm; <bold><italic>second pair of pinnae</italic></bold> pinnatipartite or pinnatisect to costa, 20–26 cm, with stalk 3.5–7 mm, upper pinnae gradually reduced below cuspidate apex; <bold><italic>pinna lobes</italic></bold> often up to 12 pairs, ascending, approximate, contiguous or imbricate, oblong to oblong-obovate, 12–25 × 7–11 mm, base often narrowed and cuneate when lamina fully developed, adnate to narrow wings, margins notched, repand, repand-toothed or crenate, apex rounded or rounded-truncate, basal pair of pinna lobes on lower pinnae anadromous, often abruptly reduced, sometimes completely free, narrowly or broadly adnate; <bold><italic>veins</italic></bold> pinnate, prominent abaxially, visible adaxially, veinlets 5–7 pairs, oblique, simple, seldom forked. <bold><italic>Lamina</italic></bold> thickly herbaceous or papery when dry, green adaxially, yellow-green abaxially, glabrous on both surfaces; <bold><italic>rachis and costae</italic></bold> stramineous, adaxially shallowly grooved, with abundant squarrose-glandular papillae in grooves, abaxially subglabrous along rachis and with sparse brown long appressed articulate hairs along costae. <bold><italic>Sori</italic></bold> linear, medial, often up to 9 mm, seldom up to 10 mm, 5–7 pairs per lobe, single or double on acroscopic basal veinlet, oblique, from near mid-rib to near margin; <bold><italic>indusia</italic></bold> brown, linear, membranous, entire, persistent. <bold><italic>Spores</italic></bold> light brown, reniform to phaseoliform, 22–32 μm in polar axis,40–56 μm in equatorial axis, perispore with a few long and low folds, forming a rugate surface, 64 per sporangium.</p><fig id="F3" position="float" orientation="portrait"><object-id xmlns:xlink="http://www.w3.org/1999/xlink" content-type="doi" xlink:type="simple">10.3897/phytokeys.261.149078.figure3</object-id><object-id xmlns:xlink="http://www.w3.org/1999/xlink" content-type="arpha" xlink:type="simple">2D88E48A-E85F-5A78-A538-383F0F2682D5</object-id><label>Figure 3.</label><caption><p><italic><tp:taxon-name><tp:taxon-name-part taxon-name-part-type="genus" reg="Diplazium">Diplazium</tp:taxon-name-part><tp:taxon-name-part taxon-name-part-type="species" reg="clivicolum">clivicolum</tp:taxon-name-part></tp:taxon-name></italic>. A. Habitat; B. Habit; C. Adaxial view of portion of pinna; D. Abaxial view of portion of pinnae; E. Portion above base of stipe; F. Adaxial view of lower portion of pinna stalk with portion of rachis; G. Rhizome with lower portion of stipes; H. Scales from stipe base (left and middle) and 2 cm-tall fiddlehead (right); I. Stipe base exhibiting scales. Photographed by Hong-Jin Wei.</p></caption><graphic xmlns:xlink="http://www.w3.org/1999/xlink" xlink:href="phytokeys-261-125_article-149078__-g003.jpg" position="float" orientation="portrait" xlink:type="simple" id="oo_1392431.jpg"><uri content-type="original_file" xlink:type="simple">https://binary.pensoft.net/fig/1392431</uri></graphic></fig></tp:treatment-sec><tp:treatment-sec sec-type="notes" id="SECID0ERFAE"><title>Notes.</title><p>Characterised by the decumbent or erect rhizome bearing scales, pinnate-pinnatipartite fronds, alternate pinnae with stalks, but lacking auricles at the acroscopic bases, free veins and sori longer than two-thirds the length of the veins. <italic><tp:taxon-name><tp:taxon-name-part taxon-name-part-type="genus" reg="Diplazium">Diplazium</tp:taxon-name-part><tp:taxon-name-part taxon-name-part-type="species" reg="clivicolum">clivicolum</tp:taxon-name-part></tp:taxon-name></italic> should be classified as a member of section Anisogonium on the basis of the key descriptions of <xref ref-type="bibr" rid="B12">Wei et al. (2025)</xref> and supported by our phylogenetic analysis.</p><fig id="F4" position="float" orientation="portrait"><object-id xmlns:xlink="http://www.w3.org/1999/xlink" content-type="doi" xlink:type="simple">10.3897/phytokeys.261.149078.figure4</object-id><object-id xmlns:xlink="http://www.w3.org/1999/xlink" content-type="arpha" xlink:type="simple">4DD5A43F-F416-598B-8B52-DEA2A16137A7</object-id><label>Figure 4.</label><caption><p><italic><tp:taxon-name><tp:taxon-name-part taxon-name-part-type="genus" reg="Diplazium">Diplazium</tp:taxon-name-part><tp:taxon-name-part taxon-name-part-type="species" reg="clivicolum">clivicolum</tp:taxon-name-part></tp:taxon-name></italic>. A. Habit; B. Portion of pinna showing veins and sori. Illustrated by Hong-Jin Wei.</p></caption><graphic xmlns:xlink="http://www.w3.org/1999/xlink" xlink:href="phytokeys-261-125_article-149078__-g004.jpg" position="float" orientation="portrait" xlink:type="simple" id="oo_1392432.jpg"><uri content-type="original_file" xlink:type="simple">https://binary.pensoft.net/fig/1392432</uri></graphic></fig></tp:treatment-sec><tp:treatment-sec sec-type="distribution" id="SECID0E5GAE"><title>Geographical distribution.</title><p>Currently only found at the type locality, belonging to Xishuangbanna National Nature Reserve (Fig. <xref ref-type="fig" rid="F5">5</xref>).</p><fig id="F5" position="float" orientation="portrait"><object-id xmlns:xlink="http://www.w3.org/1999/xlink" content-type="doi" xlink:type="simple">10.3897/phytokeys.261.149078.figure5</object-id><object-id xmlns:xlink="http://www.w3.org/1999/xlink" content-type="arpha" xlink:type="simple">82D45FFC-72AC-59A9-A452-44248F1F9BD8</object-id><label>Figure 5.</label><caption><p>Geographical distributions of <italic><tp:taxon-name><tp:taxon-name-part taxon-name-part-type="genus" reg="Diplazium">Diplazium</tp:taxon-name-part><tp:taxon-name-part taxon-name-part-type="species" reg="clivicolum">clivicolum</tp:taxon-name-part></tp:taxon-name></italic> (center of rings) in Yunnan Province, China.</p></caption><graphic xmlns:xlink="http://www.w3.org/1999/xlink" xlink:href="phytokeys-261-125_article-149078__-g005.jpg" position="float" orientation="portrait" xlink:type="simple" id="oo_1392433.jpg"><uri content-type="original_file" xlink:type="simple">https://binary.pensoft.net/fig/1392433</uri></graphic></fig></tp:treatment-sec><tp:treatment-sec sec-type="ecology" id="SECID0EAIAE"><title>Ecology and conservation assessment.</title><p>One population of approximately 30–50 individuals was discovered on a hillside within an evergreen broad-leaved forest, at an elevation of roughly 910–930 m. However, this habitat is just located at the Reserve boundary adjacent to an extensive farmland and close to a village, placing it at ongoing risk of destruction. In accordance with IUCN Criteria (<xref ref-type="bibr" rid="B4">IUCN 2012</xref>), the new species is temporarily classified as critically endangered. Given the abundance of similar ecological niches in this area, it is hoped future surveys will reveal more habitat locations.</p></tp:treatment-sec><tp:treatment-sec sec-type="etymology" id="SECID0EKIAE"><title>Etymology.</title><p>The specific name is derived from the Latin term “<italic><tp:taxon-name><tp:taxon-name-part taxon-name-part-type="genus" reg="Diplazium"/><tp:taxon-name-part taxon-name-part-type="species" reg="clivicolum">clivicolum</tp:taxon-name-part></tp:taxon-name></italic>”, which means “<italic>dwelling on a slope or hillside</italic>”, referring to its habitat.</p></tp:treatment-sec><tp:treatment-sec sec-type="Chinese name" id="SECID0E3IAE"><title>Chinese name.</title><p>坡生短肠蕨 (pō shēng duǎn cháng jué)</p></tp:treatment-sec><tp:treatment-sec sec-type="Paratypes" id="SECID0EBJAE"><title>Paratypes.</title><p>Same place as the holotype, 31 Jul 2024 <italic>Zheng-Yu Zuo Zuo6433</italic> (KUN!)·ibid., 31 Oct 2024, <italic>She-Lang Jin, Zheng-Yu Zuo &amp; Rui Zhang JSL10125</italic> (CSH!)·ibid., <italic>Zheng-Yu Zuo Zuo7161</italic> (KUN!)</p></tp:treatment-sec><ref-list><ref id="B12"><mixed-citation xmlns:xlink="http://www.w3.org/1999/xlink" xlink:type="simple"><person-group><name name-style="western"><surname>Wei</surname><given-names>R</given-names></name><name name-style="western"><surname>Sundue</surname><given-names>M</given-names></name><name name-style="western"><surname>Yang</surname><given-names>J</given-names></name><name name-style="western"><surname>Zhang</surname><given-names>XC</given-names></name></person-group> (<year>2025</year>) <article-title>A sectional classification of <italic><tp:taxon-name><tp:taxon-name-part taxon-name-part-type="genus">Diplazium</tp:taxon-name-part></tp:taxon-name></italic> Sw. (<tp:taxon-name><tp:taxon-name-part taxon-name-part-type="family">Athyriaceae</tp:taxon-name-part></tp:taxon-name>), based on plastid genomic, nuclear ribosomal, and morphological evidence.</article-title><source>Taxon</source><volume>74</volume>(<issue>1</issue>): <fpage>13</fpage>–<lpage>38</lpage>. <ext-link xlink:href="10.1002/tax.13281" ext-link-type="doi" xlink:type="simple">https://doi.org/10.1002/tax.13281</ext-link></mixed-citation></ref><ref id="B4"><mixed-citation xmlns:xlink="http://www.w3.org/1999/xlink" xlink:type="simple">IUCN (<year>2012</year>) Red List Categories and Criteria: version 3.1. Second edition. Gland, Switzerland and Cambridge, UK: IUCN. iv+32 pp. <ext-link xlink:href="https://www.iucnredlist.org/" ext-link-type="uri" xlink:type="simple">https://www.iucnredlist.org/</ext-link> [accessed: 10 December 2024]</mixed-citation></ref></ref-list></tp:taxon-treatment>
