# Supplementary material for: ﻿Diplaziumclivicolum (Polypodiales, Athyriaceae), a new fern species from southern Yunnan, China
Source: PhytoKeys. 2025 Aug 11;261:125–34. doi: 10.3897/phytokeys.261.149078 (PMC12361920; doi:10.3897/phytokeys.261.149078)
Supplement: Supplementary material 1 — Information of voucher specimens and GenBank accession numbers of plastomes in this study [file phytokeys-261-125_article-149078__-s001.xlsx]

## Sheet: Table S1
	Table 1 Information of Voucher specimens and GenBank accession numbers of plastomes in this study
No.	Species	Authority	Locality	Voucher	GenBank accession No.
1	Diplazium aberrans	Maxon & C.V.Morton	Ecuador	M. Lehnert 1760 (VT)	MN615794
2	Diplazium acanthopus	C.Chr.	Indonesia, Sulawesi	Cicuzza 806 (Z)	PQ133456
3	Diplazium alatum	(Christ) R.Wei & X.C.Zhang	China, Yunnan	Wei R WR0259 (PE)	MN615795
4	Diplazium alienum	(Mett.) Hieron.	Peru	M. Kessler MK13102 (Z)	PQ133457
5	Diplazium altissimum	C.Chr.	Mexico	M. Sundue 3475 (VT)	PQ133458
6	Diplazium amamianum	Tagawa	China, Taiwan	Qi XP 333 (TAI)	PQ133459
7	Diplazium ambiguum	Raddi	Brazil	Pereira 464 (VT)	PQ133460
8	Diplazium arborescens	(Bory) Sw.	Madagascar	Zhang XC 9111 (PE)	MN615796
9	Diplazium armatum	(Copel.) Holttum	Indonesia, New Guinea Island	R.J. Johns 10053 (L)	PQ133461
10	Diplazium assimile	Bedd.	Australia	M. Kessler 14286 (Z)	MN615797
11	Diplazium asterothrix	C.Chr.	Malaysia, Mt. Kinabalu	P. Hovenkamp PH147 (L)	PQ133462
12	Diplazium atirrense	(Donn.Sm.) Lellinger	Costa Rica	M. Sundue 3387 (VT)	PQ133463
13	Diplazium atratum	Christ	Malaysia, Borneo	Zhou XX 20230124 (IBSC)	PQ133464
14	Diplazium atrosquamosum	(Copel.) C.Chr.	Malaysia, Borneo (cultivated)	SG1745 (CSH)	MN615798
15	Diplazium australe	(R.Br.) N.A.Wakef.	New Zealand, Cultivated	B.S. Parris Bar01 (PE)	PQ133465
16	Diplazium ballivianii	Rosenst.	Bolivia	P. Weigelt PW09232 (UC)	PQ133466
17	Diplazium bantamense	Blume	Indonesia, Java	Wei R & Chen WL 311 (PE)	PQ133467
18	Diplazium barbatum	C.Chr.	Malaysia, Mt. Kinabalu	Hovenkamp PH125 (L)	MN615799
19	Diplazium bellum	(C.B.Clarke) Bir	China, Yunnan	Wei R WR0206 (PE)	KY427343
20	Diplazium bicolor	Stolze	Bolivia	M. Kessler MK13009 (Z)	PQ133468
21	Diplazium calogrammum	Christ	China, Yunnan	Li ZY PT326 (GNNU)	PQ133469
22	Diplazium caudatum	(Cav.) Jermy	Spain, Canary Islands	R. Viane 8109 (GENT)	MN615800
23	Diplazium celtidifolium	Kunze	Venezuela	J. Mostacero & al. 225 (PE)	PQ133470
24	Diplazium centripetale	(Baker) Maxon	Puerto Rico	Churchill 2051 (VT)	PQ133471
25	Diplazium chinense	(Baker) C.Chr.	China, Sichuan	Fu ZX WR0309 (PE)	PQ133472
26	Diplazium clivicolum	H.J.Wei & Z.Y.Zuo	China, Yunnan	Zuo6433 (KUN)	PV604951
27	Diplazium conterminum	Christ	China, Chongqing	Wei R WR0056 (PE)	MN615801
28	Diplazium cordifolium	Blume	Indonesia, Java	Wei R 159 (PE)	MN615802
29	Diplazium costale	(Sw.) C.Presl	Jamaica	Bower 234 (VT)	PQ133473
30	Diplazium costulisorum	(Copel.) C.Chr.	Indonesia, Sulawesi	Wei R 258 (PE)	MN615803
31	Diplazium crassiusculum	Ching	China, Jiangxi	Wei R & al. JGS066 (PE)	MN615804
32	Diplazium crenatoserratum	(Blume) T.Moore	Indonesia, Sumatra	Wei R 2492 (PE)	PQ133474
33	Diplazium cristatum	(Desr.) Alston	Bolivia	P. Weigelt PW90474 (UC)	PQ133475
34	Diplazium cumingii	(C.Presl) C.Chr.	Papua New Guinea	James & Sundue 1541 (VT)	PQ133476
35	Diplazium cuneifolium	Rosenst.	Bolivia	P. Weigelt PW090230 (UC)	PQ133477
36	Diplazium cyatheifolium	(Rich.) C.Presl	Indonesia, Java	Wei R 2450 (PE)	PQ133478
37	Diplazium davaoense	Copel.	Philippines	M. Kessler Karger 816 (Z)	PQ133479
38	Diplazium dilatatum	Blume	China, Guangdong	Wei R WR0183 (PE)	KY427344
39	Diplazium diplazioides	(Klotzsch & H.Karst.) Alston	Mexico	M. Sundue 3093 (VT)	PQ133480
40	Diplazium divergens	Rosenst.	Bolivia	M. Kessler MK13068 (UC)	PQ133481
41	Diplazium doederleinii	(Luerss.) Makino	China, Guangdong	Wei R WXP24 (PE)	PQ133482
42	Diplazium donianum	(Mett.) Tardieu	China, Hainan	Zhang XC 5562 (PE)	PQ133483
43	Diplazium donnell-smithii	Christ	Mexico	M. Sundue 3066 (VT)	PQ133484
44	Diplazium dulongjiangense	(W.M. Chu) Z.R.He	China, Yunnan	Wei R & al. W931 (PE)	PQ133485
45	Diplazium dushanense	(Ching ex W.M.Chu & Z.R.He) R.Wei & X.C.Zhang	China, Guizhou	Zhang XC & al. WR0320 (PE)	KY427345
46	Diplazium echinatum	C.Chr.	Fiji	L.R. Perrie FJ11-99 (WELT)	PQ133486
47	Diplazium esculentum	(Retz.) Sw.	China, Yunnan	WR0330 (PE)	MN615806
48	Diplazium expansum	Willd.	Bolivia	M. Sundue 752 (VT)	PQ133487
49	Diplazium fadyenii	(Hook.) Proctor	Jamaica	A. Moore s.n. (E)	PQ133488
50	Diplazium ferulaceum	(T.Moore ex Hook.) Lellinger	Ecuador	Kuhn & Daub 157 (VT)	PQ133489
51	Diplazium filamentosum	(Roxb.) Cronk	St. Helena	R. Viane 8876 (GENT)	PQ133490
52	Diplazium forbesii	(Baker) C.Chr.	Indonesia, Java	Wei R & al. 027 (PE)	PQ133491
53	Diplazium forrestii	(Ching ex Z.R.Wang) Fraser-Jenk.	China, Yunnan	Wei R & al. W813 (PE)	PQ133492
54	Diplazium franconis	Liebm.	Nicaragua	R.M. Rueda & al. 14667 (PE)	PQ133493
55	Diplazium fraxinifolium	C.Presl	Malaysia, Borneo	SG1723 (CSH)	MN615807
56	Diplazium fuertesii	Brause	Dominican Republic,	M.D. Fuertes 1565 (E)	PQ133494
57	Diplazium geophilum	(Copel.) Alderw.	Indonesia, Moluccas	M. Kato s.n. (L)	PQ133495
58	Diplazium giganteum	(Baker) Ching	China, Sichuan	Wei R 201206134 (PE)	MN615808
59	Diplazium glingense	(Ching & Y.X.Lin) Z.R.He	China, Xizang	Zhang XC & al. 11552 (PE)	PQ133496
60	Diplazium gomezianum	C.D.Adams	Costa Rica	M. Sundue 3397 (VT)	PQ133497
61	Diplazium grandifolium	Sw.	Costa Rica	Churchill 3454 (VT)	PQ133498
62	Diplazium griffithii	T.Moore	China, Xizang	Zhang XC & al. 13715 (PE)	PQ133499
63	Diplazium hachijoense	Nakai	China, Chongqing	Wei R WR0052 (PE)	MN615809
64	Diplazium herbaceum	Fée	Brazil	I.C. Jurgens 248A (E)	PQ133500
65	Diplazium heterocarpum	Ching	China, Hunan	Zhang XC 6176 (PE)	PQ133501
66	Diplazium hewittii	(Copel.) C.Chr.	Malaysia, Mt. Kinabalu	Hovenkamp PH031 (L)	PQ133502
67	Diplazium hians	Kunze ex Klotzsch	Bolivia	I. Jiemenez IJ1329 (UC)	PQ133503
68	Diplazium himalayense	(Ching) Panigrahi	China, Yunnan	Wei R WR0222 (PE)	PQ133504
69	Diplazium hirtipes	Christ	China, Yunnan	Wei R WR0437 (KUN)	PQ133505
70	Diplazium hymenodes	(Mett.) A.Löve & D.Löve	Haiti	D. Barrington 541 (VT)	PQ133506
71	Diplazium incomptum	Tagawa	China, Taiwan	Kuo LY Kuo2500 (TAI)	PQ133507
72	Diplazium ingens	Christ	Costa Rica	M. Sundue 3394 (VT)	PQ133508
73	Diplazium kawakamii	Hayata	China, Yunnan	Wei R & Wei XP WXP172 (PE)	MN615812
74	Diplazium kunstleri	Holttum	Indonesia, Java	Wei R 481 (PE)	MN615813
75	Diplazium laevipes	C.Chr.	Malaysia, Mt. Kinabalu	Hovenkamp PH150 (L)	PQ133509
76	Diplazium latisquamatum	Holttum	Indonesia, Java	Wei R 387 (PE)	PQ133510
77	Diplazium laxifrons	Rosenst.	China, Yunnan	Wei R & al. WR0640 (PE)	PQ133511
78	Diplazium leptophyllum	Christ	China, Yunnan	Wei R WR0246 (PE)	MN615814
79	Diplazium lherminieri	Hieron.	Puerto Rico	Churchill 3013 (VT)	PQ133512
80	Diplazium lindbergii	(Mett.) Christ	Bolivia	M. Kessler MK12992 (Z)	PQ133513
81	Diplazium lobatum	(Tagawa) Tagawa	China, Yunnan	Wei R & Li ZY WR0258 (PE)	PQ133514
82	Diplazium lobbianum	(Hook.) T.Moore	Vietnam	Chen CW WADE1588 (TAI)	PQ133515
83	Diplazium lomariaceum	(Christ) M.G.Price	Philippines	Karger 1582 (Z)	PQ133516
84	Diplazium lonchophyllum	Kunze	Mexico, Cultivated	Churchill 3794 (VT)	PQ133517
85	Diplazium longicarpum	Kodama	Japan	F. Miyoshi 7706 (PE)	PQ133518
86	Diplazium longifolium	T.Moore	China, Yunnan	Zhang XC 6301 (PE)	PQ133519
87	Diplazium macrophyllum	Desv.	Bolivia	P. Weigelt PW090229 (UC)	PQ133520
88	Diplazium malaccense	C.Presl	Indonesia, Sulawesi	M. Kessler Cicuzza168 (Z)	PQ133521
89	Diplazium maximum	(D.Don) C.Chr.	China, Jiangxi	Wei R JGS068 (PE)	PQ133522
90	Diplazium medogense	(Ching & S.K.Wu) Fraser-Jenk.	China, Xizang	Wei R & al. 13894 (PE)	PQ133523
91	Diplazium megaphyllum	(Baker) Christ	China	Wei R & Wei XP WXP139 (PE)	PQ133524
92	Diplazium megistophyllum	(Copel.) Tagawa	Malaysia, Mt. Kinabalu	P. Hovenkamp PH002 (L)	PQ133525
93	Diplazium mettenianum	(Miq.) C.Chr.	China, Libo	Zhang XC 7487 (PE)	MN615816
94	Diplazium moultonii	(Copel.) Tagawa	Malaysia, Mt. Kinabalu	Hovenkamp PH075 (L)	PQ133526
95	Diplazium multicaudatum	(Wall. ex C.B.Clarke) Z.R.He	China, Yunnan	Wei R WR0227 (PE)	PQ133527
96	Diplazium muricatum	(Mett.) Alderw.	China, Yunnan	Wei R WR0197 (PE)	MN615817
97	Diplazium myriomerum	(C.Chr.) Lellinger	Panama	T.B. Croat 66218 (PE)	PQ133528
98	Diplazium nanchuanicum	(W.M.Chu) Z.R.He	China, Chongqing	Sun JQ S034 (PE)	PQ133529
99	Diplazium nemorale	(Baker) Schelpe	Kenya, Mt. Kenya	P. Kamau 762 (EA)	MN615829
100	Diplazium obscurum	Christ	Nicaragua	R. Rueda & al. 14658 (PE)	PQ133530
101	Diplazium okudairae	Makino	China, Chongqing	Wei R WR0153 (PE)	PQ133531
102	Diplazium oreophilum	Underw. & Maxon	Jamaica	A. Moore s.n. (E)	PQ133532
103	Diplazium ovatum	(W.M.Chu ex Ching & Z.Y.Liu) Z.R.He	China, Chongqing	Wei R WR0098 (PE)	PQ133533
104	Diplazium palaviense	Stolze	Ecuador	M. Lehnert 2600 (VT)	PQ133534
105	Diplazium pallidum	(Blume) T.Moore	Indonesia, Java	Wei R 028 (PE)	MN615818
106	Diplazium paucipinnum	Stolze	Colombia	M. Sundue 3257 (VT)	MN615815
107	Diplazium pectinatum	C.Chr. ex Urb.	Jamaica	A. Moore s.n. (E)	PQ133535
108	Diplazium petelotii	Tardieu	China, Yunnan	Wei R WR292 (PE)	PQ133536
109	Diplazium petiolare	C.Presl	Malaysia, Borneo	SG1710 (CSH)	MN615819
110	Diplazium petri	Tardieu	China, Guangxi	Jiang RH JRH1407 (PE)	PQ133537
111	Diplazium pinfaense	Ching	China, Guangdong	Wei R CBL003 (PE)	MN615820
112	Diplazium pinnatifidopinnatum	(Hook.) T.Moore	China, Yunnan	Wei R WR269 (PE)	PQ133538
113	Diplazium pinnatifidum	Kunze	Bolivia	M. Kessler MK12988 (Z)	PQ133539
114	Diplazium plantaginifolium	(L.) Urb.	Costa Rica, Cultivated	R.C. Moran 339 (MO)	PQ133540
115	Diplazium poiense	C.Chr.	Malaysia, Cultivated	SG1725 (CSH)	MN615821
116	Diplazium polypodioides	Blume	Indonesia	Wei R WR0312 (PE)	PQ133541
117	Diplazium porphyrorachis	(Baker) Diels	Malaysia	Shang H C038 (CSH)	PQ133542
118	Diplazium procumbens	Holttum	China, Java	Wei R 590 (PE)	MN615822
119	Diplazium proliferum	(Lam.) Thouars	Indonesia, Java	Wei R 071 (PE)	PQ133543
120	Diplazium prolixum	Rosenst.	China, Chongqing	Wei R WR0099 (PE)	PQ133544
121	Diplazium pseudocyatheifolium	Rosenst.	Philippines	Karger 1584 (Z)	PQ133545
122	Diplazium pullingeri	(Baker) J.Sm.	China, Taiwan	Li ZY PT819 (GNNU)	MN615823
123	Diplazium queenslandicum	Tindale	Australia	Churchill 35742 (VT)	PQ133546
124	Diplazium riparium	Holttum	Brunei	P. Hovenkamp BR011 (L)	PQ133547
125	Diplazium roemerianum	(Kunze) C.Presl	Ecuador	M. Sundue 2587 (VT)	PQ133548
126	Diplazium rostratum	Fée	Bolivia	I. Jiemenez IJ1566 (UC)	PQ133549
127	Diplazium sammatii	(Kuhn) C.Chr.	Cameroon	G.P. Tchouto-Mbatchou MIRAX 15 (L)	PQ133550
128	Diplazium sanctae-rosae	Christ	Costa Rica	W. Testo 124 (VT)	PQ133551
129	Diplazium seemannii	(Baker) T.Moore	Costa Rica	Evans 3090 (VT)	PQ133552
130	Diplazium siamense	C.Chr.	Thailand	Zhou XL ZXL9871 (CSH)	MN615824
131	Diplazium sibiricum	(Turcz. ex Kunze) Sa.Kurata	China, Beijing	Wei R WR0176 (PE)	MN615825
132	Diplazium sibuyanense	(Copel.) Alderw.	Philippines	Karger 401 (Z)	PQ133553
133	Diplazium sikkimense	(C.B.Clarke) C.Chr.	China, Xizang	Zhang XC 11510 (PE)	PQ133554
134	Diplazium simile	(W.M.Chu) R.Wei & X.C.Zhang	China, Yunnan	Wei R & Li ZY WR0243 (PE)	PQ133555
135	Diplazium simplicivenium	Holttum	Indonesia, Java	Wei R WR0311 (PE)	PQ133556
136	Diplazium sorzogonense	(C.Presl) C.Presl	Indonesia, Java	Wei R 195 (PE)	PQ133557
137	Diplazium speciosum	Blume	Indonesia, Java	Wei R 525 (PE)	PQ133558
138	Diplazium spectabile	(Wall. ex Mett.) Ching	China, Yunnan	Wei R WR0198 (PE)	PQ133559
139	Diplazium splendens	Ching	China, Yunnan	Wei R WR0288 (PE)	PQ133560
140	Diplazium sprucei	C.Chr.	Colombia	M. Sundue 3246 (VT)	PQ133561
141	Diplazium squamigerum	(Mett.) Christ	China, Chongqing	Wei R WR0115 (PE)	PQ133562
142	Diplazium squamuligerum	(Rosenst.) Parris	Papua New Guinea	James & Sundue 1594 (VT)	PQ133563
143	Diplazium stenochlamys	C.Chr.	China, Yunnan	Wei R WR0304 (PE)	MN615826
144	Diplazium stoliczkae	Bedd.	China, Yunnan	Wei R W222 (PE)	MN615811
145	Diplazium stoliczkae	Bedd.	China, Yunnan	Cheng X. et al. FB473 (KUN)	MT130667
146	Diplazium striatastrum	Lellinger	Costa Rica	M. Sundue 3430 (VT)	PQ133564
147	Diplazium striatum	(L.) C.Presl	Cuba, Santiago	J. Loriga JL455 (BM)	KY427346
148	Diplazium stuebelianum	(Hieron.) Stolze	Ecuador	M. Lehnert 2082 (VT)	PQ133565
149	Diplazium subdilatatum	(Ching) Z.R.He	China, Hainan Mt. Wuzhi	Yan YH6586 (CSH)	PQ133566
150	Diplazium subserratum	(Blume) T.Moore	Indonesia, Java	Wei R 201 (PE)	MN615827
151	Diplazium subsilvaticum	Christ	Costa Rica	M. Sundue 931 (VT)	PQ133567
152	Diplazium subspectabile	(Ching & W.M.Chu) Z.R.He	China, Xizang	Li ZY 1209 (PE)	PQ133568
153	Diplazium succulentum	(C.B.Clarke) C.Chr.	China, Yunnan	Li ZY PT406 (GNNU)	PQ133569
154	Diplazium sylvaticum	(Bory) Sw.	Indonesia, Java	Zhang XC 6898 (PE)	PQ133570
155	Diplazium tabacinum	Copel.	Malaysia, Mt. Kinabalu	P. Hovenkamp PH37B (L)	PQ133571
156	Diplazium tenuifolium	(Copel.) Lellinger	Philippines	Karger 253 (Z)	PQ133572
157	Diplazium ternatum	Liebm.	Mexico	M. Sundue 3439 (VT)	PQ133573
158	Diplazium tibeticum	(Ching & S.K.Wu) Z.R.He	China, Xizang	Wei R & al. WR0626 (PE)	PQ133574
159	Diplazium tomentosum	Blume	Indonesia, Java	Wei R 343 (PE)	MN615828
160	Diplazium tricholepis	C.Chr.	Malaysia, Mt. Kinabalu	Hovenkamp PH130 (L)	PQ133575
161	Diplazium tungurahuae	C.Chr.	Ecuador	J.T. Michel 40 (VT)	PQ133576
162	Diplazium unilobum	Hieron.	Cuba	J. Loriga JL456 (BM)	OL311050
163	Diplazium urbani	(Christ) C.Chr.	Cuba	J. Loriga JL454 (BM)	MN615810
164	Diplazium urticifolium	Christ	Mexico	W. Testo 871 (PE)	PQ133577
165	Diplazium virescens	Kunze	China, Guangxi	Jiang RH JRH082 (PE)	PQ133578
166	Diplazium viridescens	Ching	China, Hainan	Wei Q FB707 (KUN)	PQ133579
167	Diplazium viridissimum	Christ	China, Xizang	Wei R & al. 14062 (PE)	PQ133580
168	Diplazium weinlandii	Christ	Papua New Guinea	James & Sundue 1635 (VT)	PQ133581
169	Diplazium welwitschii	(Hook.) Diels	Gabon	J.J. Wieringa 3775 (L)	PQ133582
170	Diplazium werckleanum	Christ	Guatemala	H. von Turkheim II1680 (E)	PQ133583
171	Diplazium wichurae	(Mett.) Diels	China, Jiangxi	Li ZY PT095 (GNNU)	MN615830
172	Diplazium xiphophyllum	(Baker) C.Chr.	Indonesia, Borneo	Wei RWR0310 (PE)	PQ133584
173	Diplazium yaoshanense	(Wu ex Wu, Wong & Pong) Tardieu	China, Guangdong,	Wei R WR0193 (PE)	PQ133585
174	Diplazium zangnanense	R.Wei & M.J.Lian	China, Xizang	Wei R 13820 (PE)	PQ133586
175	Diplazium zanzibaricum	(Baker) C.Chr.	Kenya	P. Kamau 742 (EA)	MN615831
176	Anisocampium sheareri	(Baker) Ching	China, Guizhou	Wei R & al. 7194 (PE)	KY427330
177	Athyrium sinense	Rupr.	China, Hebei	Wei R WR0324 (PE)	KY427333
178	Austroblechnum melanocaulon	(Brack.) Gasper & V.A.O.Dittrich	Indonesia, Java	Wei R & al. WR0329 (PE)	KY427334
179	Cornopteris opaca	(D.Don) Tagawa	China, Guizhou	Zhang XC & al. 7148 (PE)	KY427335
180	Cyclosorus procerus	(D. Don) S. Linds. & D. J. Middleton	China, Yunnan	WR0325 (PE)	KY427336
181	Deparia lancea	(Thunb.) Fraser-Jenk.	China, Cultivated	Shang H Sh002 (PE)	KY427338
182	Deparia pycnosora	(Christ) M.Kato	China, Beijing	Wei R WR0322 (PE)	KY427339
183	Macrothelypteris torresiana	(Gaudich.) Ching	China, Guizhou	Zhang XC & al. 7471 (PE)	KY427352
184	Matteuccia struthiopteris	(L.) Tod.	China, Beijing	Wei R WR0331 (PE)	KY427353
185	Onoclea sensibilis	L.	China, Beijing (cultivated)	Wei R WR0327 (PE)	KY427354
186	Pseudophegopteris aurita	(Hook.) Ching	China, Jiangxi	Wei R WR0326 (PE)	KY427355
187	Stegnogramma sagittifolia	(Ching) L. J. He & X. C. Zhang	China, Guizhou	7486 (PE)	KY427357
188	Woodsia manchuriensis	Hook.	South Korea, Muju	Zhang XC 2398 (PE)	MT130704
189	Woodsia polystichoides	D.C.Eaton	China, Heilongjiang	Wu YD Wu48 (PE)	KY427359
190	Woodwardia unigemmata	(Makino) Nakai	China, Yunnan	FB-664 (KUN)	KT599101
